# Supplementary material for: CREB5 reprograms FOXA1 nuclear interactions to promote resistance to androgen receptor-targeting therapies
Source: eLife. 2022 May 12;11:e73223. doi: 10.7554/eLife.73223 (PMC9135408; doi:10.7554/eLife.73223)
Supplement: Figure 4—source data 10. [file elife-73223-fig4-data10.zip]

Archive with 1 entries (1 files):
- Figure 4 - Source Data 10.tif
